# Supplementary material for: Transition from infectivity and immune escape to pure escape as an evolutionary strategy during the COVID-19 pandemic
Source: bioRxiv. 2026 Feb 27:2026.02.26.706090. Preprint. [Version 1] doi: 10.64898/2026.02.26.706090 (PMC13160004; doi:10.64898/2026.02.26.706090)
Supplement: Supplement 1 [file media-1.zip]

Archive with 42 entries (41 files):
- Supplemental Figures/
- __MACOSX/._Supplemental Figures
- Supplemental Figures/PyR0-Escape.png
- __MACOSX/Supplemental Figures/._PyR0-Escape.png
- Supplemental Figures/S6.png
- __MACOSX/Supplemental Figures/._S6.png
- Supplemental Figures/S13.png
- __MACOSX/Supplemental Figures/._S13.png
- Supplemental Figures/S12.png
- __MACOSX/Supplemental Figures/._S12.png
- Supplemental Figures/S7.png
- __MACOSX/Supplemental Figures/._S7.png
- Supplemental Figures/S5.png
- __MACOSX/Supplemental Figures/._S5.png
- Supplemental Figures/S10.png
- __MACOSX/Supplemental Figures/._S10.png
- Supplemental Figures/DMS-Escape.png
- __MACOSX/Supplemental Figures/._DMS-Escape.png
- Supplemental Figures/S11.png
- __MACOSX/Supplemental Figures/._S11.png
- Supplemental Figures/S4.png
- __MACOSX/Supplemental Figures/._S4.png
- Supplemental Figures/S15.png
- __MACOSX/Supplemental Figures/._S15.png
- Supplemental Figures/S14.png
- __MACOSX/Supplemental Figures/._S14.png
- Supplemental Figures/S1.png
- __MACOSX/Supplemental Figures/._S1.png
- Supplemental Figures/S3.png
- __MACOSX/Supplemental Figures/._S3.png
- Supplemental Figures/S16.png
- __MACOSX/Supplemental Figures/._S16.png
- Supplemental Figures/S17.png
- __MACOSX/Supplemental Figures/._S17.png
- Supplemental Figures/S2.png
- __MACOSX/Supplemental Figures/._S2.png
- Supplemental Figures/PyR0-DMS.png
- __MACOSX/Supplemental Figures/._PyR0-DMS.png
- Supplemental Figures/S9.png
- __MACOSX/Supplemental Figures/._S9.png
- Supplemental Figures/S8.png
- __MACOSX/Supplemental Figures/._S8.png
