# Supplementary material for: Transition from infectivity and immune escape to pure escape as an evolutionary strategy during the COVID-19 pandemic
Source: bioRxiv. 2026 Feb 27:2026.02.26.706090. Preprint. [Version 1] doi: 10.64898/2026.02.26.706090 (PMC13160004; doi:10.64898/2026.02.26.706090)
Supplement: Supplement 2 — Table S1:Serum Pool and Core Antigenic Effects for each mutation Table S2: Variance decomposition of each mutation Table S3: EPI_SET [file media-2.zip]

Archive with 8 entries (7 files):
- Supplemental Files/
- __MACOSX/._Supplemental Files
- Supplemental Files/S3.pdf
- __MACOSX/Supplemental Files/._S3.pdf
- Supplemental Files/S2.csv
- __MACOSX/Supplemental Files/._S2.csv
- Supplemental Files/S1.csv
- __MACOSX/Supplemental Files/._S1.csv
